# Supplementary material for: Efficacy of Nasal High-Flow Oxygen Therapy in Chronic Obstructive Pulmonary Disease Patients in Long-Term Oxygen and Nocturnal Non-Invasive Ventilation during Exercise Training
Source: Healthcare (Basel). 2022 Oct 11;10(10):2001. doi: 10.3390/healthcare10102001 (PMC9601581; doi:10.3390/healthcare10102001)
Supplement: Supplementary file 1 [file healthcare-10-02001-s001.zip]

Archive with 1 entries (1 files):
- healthcare-1915116-supplementary.pdf
